# Supplementary material for: Geospatiotemporal and Causal Inferential Study of European Epidemiological Patterns of Cannabis- and Substance-Related Congenital Orofacial Anomalies
Source: J Xenobiot. 2023 Feb 1;13(1):42–74. doi: 10.3390/jox13010006 (PMC9944119; doi:10.3390/jox13010006)
Supplement: Supplementary file 1 [file jox-13-00006-s001.zip]

Archive with 2 entries (2 files):
- jox-2153582-supplementary.pdf
- Model Op Face_2 - Supplementary Tables.xlsx
